# Supplementary material for: Agent Based Model of Anti-Vaccination Movements: Simulations and Comparison with Empirical Data
Source: Vaccines (Basel). 2021 Jul 21;9(8):809. doi: 10.3390/vaccines9080809 (PMC8402338; doi:10.3390/vaccines9080809)
Supplement: Supplementary file 1 [file vaccines-09-00809-s001.zip]

Archive with 1 entries (1 files):
- Antixaxx-mdpi-v3-SupplMat-1.pdf
